# Supplementary material for: Chronotype-Dependent Sleep Loss Is Associated with a Lower Amplitude in Circadian Rhythm and a Higher Fragmentation of REM Sleep in Young Healthy Adults
Source: Brain Sci. 2023 Oct 19;13(10):1482. doi: 10.3390/brainsci13101482 (PMC10605513; doi:10.3390/brainsci13101482)
Supplement: Supplementary file 1 [file brainsci-13-01482-s001.zip]

Archive with 1 entries (1 files):
- brainsci-2640560-supplementary.pdf
